# Supplementary material for: Optimal duration of cardiotocography assessment using the iPREFACE score to predict fetal acidemia
Source: Sci Rep. 2022 Jul 29;12:13064. doi: 10.1038/s41598-022-17364-z (PMC9338067; doi:10.1038/s41598-022-17364-z)
Supplement: Supplementary file 1 — Supplementary Information. [file 41598_2022_17364_MOESM1_ESM.xlsx]

## Sheet: Subjects
Case No.	Age	Parity	week	day	EFW	sex	Ap(1)	Ap(5)	MSAF	cord entanglement	induction	vacuum	UPFM	UmApH	UmA O2	UmA CO2	UmA HCO3	BE	variability	baseline	ED	MVD	SVD	MLD	SLD	MPD(min)	SPD(min)	iPREFACE(60)	iPREFACE(30)	iPREFACE(10)
3	32	0	41	0	3412	F	9	9	1	0	1	0	0	7.341	17	38.5	20.2	-4.6	2	0	0	25	0	0	0	2	0	56	30	10
4	34	0	40	1	3689	F	8	9	1	0	1	1	1	7.311	16.6	49.1	24	-2.3	2	0	0	30	2	0	0	0	0	66	36	10
5	43	2	40	6	3274	F	9	9	0	0	0	0	0	7.317	17.1	49.7	24.7	-1.6	2	0	0	8	0	1	1	0	0	22	14	10
8	33	6	39	3	3054	M	8	9	0	1	1	0	0	7.309	12	47.7	23.2	-3.1	2	0	0	10	0	1	0	0	0	23	14	10
9	19	0	39	6	3000	M	8	9	0	0	0	1	1	7.371	24.2	28.4	16.1	-8.2	2	0	0	18	8	0	0	0	2	68	50	22
10	36	0	40	5	3066	M	8	9	0	0	0	0	0	7.282	10.7	46	21	-5.3	2	0	0	20	0	0	0	0	0	40	22	10
11	40	1	39	6	2778	F	9	9	0	1	0	0	0	7.152	8	74.6	25	-5.6	2	0	0	12	3	0	0	0	4	49	38	28
12	40	0	40	3	3074	M	8	9	0	0	1	1	1	7.368	20.6	37.4	21	-3.3	2	0	0	19	0	0	0	0	0	38	22	10
19	30	0	40	2	3062	M	8	9	0	0	0	0	0	7.345	14.8	38.3	20.4	-4.4	2	0	0	19	0	0	0	0	0	63	38	10
20	25	0	40	3	3270	F	8	9	0	0	0	0	0	7.393	29.9	26.2	15.6	-6.9	2	0	0	22	1	0	1	4	0	62	30	11
22	30	1	37	2	2520	M	8	9	0	0	0	0	0	7.451	121	23.5	16.1	-7.1	2	0	0	9	1	0	0	0	0	21	14	6
24	29	2	38	6	3278	F	8	9	0	0	0	0	0	7.344	19	41.3	21.9	-3.1	2	0	0	12	3	0	1	0	0	36	25	15
28	37	0	40	1	2772	M	8	9	0	0	0	0	0	7.252	13.4	56.7	19.3	-3.8	2	0	0	23	4	0	0	0	0	58	32	8
29	30	0	39	0	2658	M	8	9	0	0	0	0	0	7.261	16.9	47.6	20.7	-6.4	2	0	0	13	0	0	0	0	7	54	42	32
30	37	0	40	1	3400	M	8	9	0	1	1	4	1	7.313	23.6	48.3	23.8	-2.3	2	0	0	13	10	0	0	0	8	88	54	27
34	38	0	39	5	3580	M	8	9	1	0	0	0	0	7.317	21.4	45	20.6	-2.6	2	0	0	19	0	0	0	2	0	44	24	10
35	32	0	38	6	2900	F	8	9	0	1	0	0	0	7.341	26	41.2	21.7	-3.4	2	0	0	15	0	0	3	0	0	39	24	13
38	36	0	39	4	3350	F	8	8	0	0	1	0	0	7.305	17.4	45.2	21.8	-4.1	2	0	0	29	1	0	0	0	0	61	30	14
40	40	0	40	1	2073	M	9	10	0	1	1	0	0	7.311	23	43.3	21.2	-4.6	2	0	0	12	5	0	0	0	0	39	24	7
42	43	2	39	3	3757	M	8	8	0	0	0	0	0	7.199	23.7	57.2	21.4	-7.8	2	0	0	7	2	0	1	4	8	75	70	19
44	35	1	38	3	2526	F	8	9	0	0	0	0	0	7.342	18.5	46.2	24.4	-1.2	2	0	0	8	5	0	0	0	0	31	20	10
46	33	1	38	6	3850	M	8	9	0	0	0	0	0	7.39	19.2	34.9	20.7	-3	2	0	0	4	5	0	0	0	0	23	21	15
47	27	1	39	6	2930	F	8	9	0	0	0	0	0	7.334	17.1	44.7	23.2	-2.5	2	0	0	15	0	0	1	0	0	33	31	8
49	33	2	40	4	3962	M	7	8	0	0	0	0	0	7.229	25.6	55.6	22.4	-5.4	2	0	0	24	0	0	1	0	3	61	37	19
50	39	1	39	3	2692	F	8	9	0	0	0	1	0	7.253	18.9	53.5	22.8	-4.7	2	0	0	13	0	0	0	0	9	62	54	38
51	25	0	40	0	3192	M	8	9	0	1	0	0	0	7.338	22.5	42.5	22.2	-3	2	0	0	11	1	0	1	0	0	28	17	13
52	36	1	38	4	3340	M	8	9	0	0	1	0	0	7.444	22.2	24.7	16.7	-5.2	2	0	0	19	0	0	2	0	4	57	51	25
56	44	1	40	1	2784	F	8	9	0	1	0	0	0	7.361	11.2	40.4	22.3	-2.5	2	0	0	16	0	0	0	0	0	32	24	12
57	32	2	40	5	3476	F	8	9	0	1	1	0	0	7.131	16.8	65.9	15.3	-9.37	2	0	0	18	0	0	0	0	0	36	36	8
63	29	1	39	1	3206	F	8	9	1	0	0	0	0	7.367	20.9	36.1	20.2	-4	2	0	0	6	1	0	0	0	2	23	23	19
64	36	1	38	4	3174	M	8	9	0	0	1	0	0	7.336	19.3	45.6	23.7	-1.8	2	0	0	8	2	0	1	0	0	25	25	14
67	36	0	40	1	4048	M	8	9	0	0	0	1	1	7.332	19	42.4	21.8	-3.4	2	0	1	14	0	0	0	0	0	30	22	12
69	25	0	39	5	2982	M	8	9	0	0	0	0	0	7.253	15.2	53.9	23	-4.7	2	0	0	20	2	0	0	0	0	46	36	16
70	29	0	38	1	2432	M	8	9	0	1	0	0	0	7.308	26	40.7	19.8	-5.7	2	0	0	17	0	0	1	0	0	37	19	11
71	31	1	38	3	3318	M	8	9	0	1	0	1	1	7.317	19.4	45.4	22.6	-3.4	2	0	0	7	19	0	0	0	0	65	35	11
76	33	1	40	1	3060	F	8	9	0	0	0	0	0	7.335	24.9	44.5	23.1	-2.3	2	0	0	9	0	0	0	0	2	26	8	4
80	34	0	39	4	2952	M	8	9	0	0	0	0	0	7.359	22	45.6	25.1	-0.3	2	0	0	16	1	0	0	0	0	35	29	10
83	39	1	37	3	3024	M	8	9	0	0	1	0	0	7.404	35.1	39.1	23.9	-0.1	2	0	0	9	2	0	0	0	0	24	18	14
88	38	1	37	6	2540	F	9	9	0	1	0	0	0	7.318	22.2	49.1	24.5	-1.8	2	0	0	4	0	0	0	0	4	24	22	18
90	36	0	40	0	3486	M	8	9	1	1	0	2	0	7.34	22.5	41.4	21.8	-3.1	2	0	0	12	0	0	2	0	0	30	24	6
91	31	0	39	6	2834	M	8	9	0	0	0	0	0	7.323	14.6	51.8	26.1	-0.2	2	0	0	20	1	0	3	0	0	52	31	10
94	21	1	38	0	3014	M	8	9	1	1	0	0	0	7.342	28.4	34.7	18.3	-6.1	2	0	0	13	1	0	0	0	0	29	23	15
95	32	0	37	5	2385	F	8	8	0	1	0	1	1	7.219	17	61.2	24.1	-5.5	2	0	0	18	5	0	0	0	3	63	41	20
96	38	0	40	6	3606	M	8	9	0	0	1	0	0	7.154	24.4	53.6	18.1	-11.2	2	0	0	5	5	0	0	0	12	108	73	16
98	27	0	39	3	2792	F	9	9	0	0	0	0	0	7.356	17.5	41.1	22.4	-2.4	2	0	0	15	2	0	0	9	0	63	47	10
99	31	0	40	3	3524	M	8	9	0	0	1	1	1	7.292	27.7	49.5	23.2	-3.7	2	0	0	26	6	0	0	0	0	70	40	17
101	42	0	41	0	2838	M	8	9	0	1	0	0	0	7.352	24.9	35.2	19	-5.4	2	0	0	16	0	0	1	0	2	43	22	14
103	33	0	38	5	2542	F	8	9	0	0	0	0	0	7.346	33.7	39.7	21.1	-3.7	2	0	0	10	3	0	1	5	0	47	38	22
104	34	0	39	3	3126	M	8	9	0	1	1	3	1	7.187	10.3	58.2	21.2	-7.9	2	0	0	10	0	0	0	0	21	104	88	36
108	32	0	36	6	2662	M	5	8	1	0	0	0	0	7.196	12.2	58.6	21.8	-7.2	2	0	0	14	3	0	0	0	0	37	37	19
110	37	0	41	0	3820	F	8	9	0	1	1	0	0	7.362	15.5	38.7	21.4	-3.1	2	0	0	14	0	0	0	0	6	52	40	28
113	37	2	40	3	2904	F	9	9	0	0	0	0	0	7.362	20	41.4	22.9	-1.9	2	0	0	3	0	0	0	0	3	18	16	16
115	35	1	38	3	2442	F	8	9	0	0	0	0	0	7.34	17.8	47.7	25	-0.8	2	0	0	9	1	0	0	2	0	27	25	13
116	38	0	40	3	3414	M	8	9	0	0	0	1	0	7.327	18.8	42	21.4	-4	2	0	0	15	1	0	0	0	0	58	33	10
122	27	1	40	6	3296	F	8	9	1	0	0	0	0	7.322	16.9	42.6	21.4	-4	2	0	0	22	0	0	3	2	3	71	28	10
123	32	0	40	6	4082	F	8	9	1	0	1	1	1	7.281	13.5	48.4	22.1	-4.5	2	0	0	39	0	0	0	0	0	78	46	16
127	39	0	39	4	3816	M	8	9	0	0	0	0	0	7.397	25	29.9	18	-5.9	2	0	0	24	1	0	0	0	0	51	39	12
130	28	0	41	5	3376	F	8	9	1	1	1	0	0	7.282	10.4	52.6	24	-2.9	2	0	0	24	0	0	0	0	0	51	26	12
136	38	0	38	6	3088	M	8	9	0	1	1	1	1	7.458	29.5	28.6	20	-1.9	2	0	0	8	0	0	1	0	3	31	16	12
137	36	0	39	3	2768	M	8	9	0	0	1	0	0	7.286	13.7	49.5	22.8	-3.7	2	0	0	25	3	0	0	0	4	75	46	25
138	41	1	39	4	3064	F	8	9	0	0	0	0	0	7.385	23.1	36.8	21.6	-2.4	2	0	0	14	3	0	0	0	0	37	28	16
139	31	1	39	0	3230	F	7	8	0	0	1	1	0	7.382	26.2	32.9	19.1	-5	2	0	0	12	0	0	2	0	3	42	28	14
141	40	0	39	6	3034	F	9	9	1	0	0	1	1	7.413	15.7	33.4	20.9	-2.4	2	0	0	11	0	2	7	0	0	49	23	9
142	25	0	40	6	3250	M	8	9	0	1	1	1	1	7.379	34.5	35.3	20.4	-3.6	2	0	0	34	3	0	1	0	0	80	42	12
143	32	0	39	6	2922	M	8	9	0	1	0	0	0	7.225	17.9	55.4	22.1	-6.1	2	0	0	12	7	0	1	0	4	64	52	20
145	28	0	40	1	3492	M	8	9	0	0	1	2	1	7.289	15.3	47.8	22.2	-4.1	2	1/0	0	4/29	0	0	0	0	0	70	34	12
147	35	0	39	2	2756	F	8	9	0	1	1	0	0	7.262	20.8	59.8	26	-2.2	2	0	0	18	0	0	2	0	0	42	26	12
148	40	4	40	0	2754	M	8	9	0	1	0	0	0	7.298	19.9	51.5	24.4	-2.5	2	0	0	11	1	0	2	0	3	32	29	23
152	26	0	41	2	3408	F	7	9	0	1	1	0	0	7.264	10.2	59.2	21.2	-1.5	2	0	0	26	1	0	0	0	0	55	37	13
153	25	0	39	3	2788	F	8	9	0	1	0	0	1	7.271	27.4	44.3	19.7	-6.9	2	0	0	29	3	0	0	0	0	67	45	20
156	28	0	37	6	2906	M	8	9	0	0	1	0	0	7.331	17.8	45.7	23.5	-2.1	2	0	0	24	0	0	0	0	0	48	28	12
157	28	0	40	5	2673	F	3	5	0	0	1	0	0	7.324	19.4	43.2	21.8	-3.7	2	0	0	22	4	0	0	0	0	56	37	18
161	29	0	39	2	3026	F	8	9	0	1	1	0	0	7.305	22.5	38.7	18.7	-6.7	2	0	0	13	0	0	0	0	0	26	20	8
167	34	0	40	2	3360	F	8	9	1	0	1	2	1	7.223	12.3	62.5	24.8	-4.2	2	0	0	23	3	0	1	0	3	70	38	19
170	38	1	38	5	3090	F	8	9	0	0	0	0	0	7.334	14.4	49.9	25.9	-0.3	2	0	0	14	5	0	0	0	0	43	22	12
171	40	0	38	2	2886	M	8	9	1	0	1	2	1	7.221	19	52.5	20.8	-7.2	2	0	0	19	5	1	0	0	0	46	38	20
173	31	1	40	3	2828	F	8	9	0	0	0	0	0	7.28	14.6	55.9	25.4	-2	2	0	0	18	0	0	2	0	5	62	38	24
174	26	0	39	2	2688	F	8	9	0	0	0	0	0	7.286	14.9	50.4	23.3	-3.7	2	0	0	17	0	0	1	2	2	51	33	14
175	37	1	39	2	3168	M	8	9	0	0	0	0	0	7.183	25.8	53.2	119.2	-10	2	0/1	0	15/5	10	0	0	4	0	87	44	15
176	39	2	38	6	3138	M	8	9	0	0	0	0	0	7.318	27.7	46	22.9	-2.9	2	0	0	7	0	3	0	0	3	35	26	18
179	31	3	41	0	3058	F	8	9	1	0	1	0	0	7.32	15.1	50	25	-1.1	2	0	0	3	0	0	0	0	0	6	6	6
182	30	0	40	6	2896	M	8	9	1	1	1	0	0	7.23	14.4	50.7	25.5	-7.3	2	0	0	15	10	0	0	0	2	68	42	19
185	25	0	39	0	2476	F	8	9	0	0	0	0	0	7.284	24.5	47.2	21.7	-4.7	2	0	0	9	24	0	0	0	3	102	52	18
187	35	0	38	1	3090	F	8	9	1	0	0	0	0	7.357	26.3	38.6	21.1	-3.5	2	0	0	18	2	0	3	0	4	67	37	23
188	36	0	38	1	3100	M	8	9	1	0	0	0	0	7.195	15.1	50.3	18.7	-9.9	2	0	0	26	1	0	2	0	0	61	40	22
191	42	0	39	5	2874	M	8	8	0	0	1	2	1	7.251	15.7	49.2	18.1	-6.1	2	0	0	15	11	0	1	0	0	66	37	20
195	22	1	39	3	2986	M	8	9	0	0	0	0	0	7.297	17.7	56.8	26.9	-0.6	2	0	0	20	0	0	0	0	3	52	35	20
197	30	0	39	1	2948	M	8	9	0	1	0	0	0	7.343	12.1	47.8	25.3	-0.4	2	0	0	3	0	0	0	0	0	44	34	28
202	35	1	35	3	2413	M	8	9	0	0	0	0	0	7.21	11.1	63	24.3	-4.6	2	0	0	11	1	0	0	0	8	57	46	38
203	38	0	39	2	2616	M	8	9	0	0	1	0	0	7.224	31	47.9	16.9	-8.8	2	0	0	15	5	0	3	6	0	72	40	18
205	33	0	39	3	3620	M	8	9	1	0	1	0	0	7.288	25.8	38.9	18	-7.7	2	0	0	21	0	0	0	0	0	42	20	4
216	26	0	37	5	3158	F	8	9	0	0	0	0	0	7.337	22.5	38.9	20.3	-4.7	2	0	0	25	3	1	4	0	3	77	45	15
217	32	0	41	3	3443	F	5	6	1	0	0	4	1	7.226	20.6	49.7	19.9	-7.9	2	0	0	19	2	0	2	3	6	83	50	30
219	39	0	39	4	3256	M	7	9	0	0	1	0	0	7.183	18.8	60.7	21.9	-7.5	2	1/0	0	21/3	0	0	5/0	0	0	89	47	19
224	41	1	38	5	3314	F	8	9	0	0	0	0	0	7.282	19	46	21	-5.5	2	0	0	23	0	0	1	0	0	49	23	2
226	29	0	40	1	3097	M	2	7	1	0	1	0	1	7.235	NA	50.2	20.5	-5.7	2	0	0	25	2	0	2	2	0	68	35	17
233	33	0	40	3	3284	F	8	9	1	1	1	1	1	7.295	18.1	47.9	22.6	-3.9	2	0	0	10	1	0	0	16	0	71	51	14
238	30	0	39	6	3268	M	8	9	0	1	0	1	1	7.263	21.3	49.4	21.8	-5.3	2	0	0	13	8	0	0	0	2	58	36	9
240	38	2	38	2	3256	M	7	8	1	1	1	2	1	7.147	13.7	65.1	21.6	-8.6	2	0	0	19	0	0	1	7	9	79	54	36
246	35	0	40	3	3388	F	8	9	0	1	1	0	0	7.21	15.7	58.9	22.7	-5.9	2	0	0	15	1	0	0	0	0	62	33	10
248	29	0	39	2	2922	M	8	9	0	0	0	0	0	7.352	20.7	38.4	20.7	-3.9	2	0	0	15	0	0	3	0	2	44	28	12
251	30	0	41	2	2858	M	9	9	0	0	1	0	1	7.313	18	52.7	25.9	0.4	2	0	0	18	1	0	0	4	2	59	33	21
252	33	1	40	4	2966	F	8	9	0	1	0	0	0	7.296	21.7	47.3	22.3	-4.2	2	0	0	18	5	0	1	2	0	60	40	9
253	30	0	39	4	2878	M	8	9	0	1	0	0	0	7.26	17.2	53.3	23.1	-4.2	2	0	0	20	0	0	1	0	0	43	30	8
254	30	1	40	4	3168	F	8	9	0	0	1	0	0	7.401	39.2	30.6	18.6	-4.2	2	0	0	10	0	2	0	0	0	26	10	4
258	31	0	39	0	2810	M	8	9	1	0	0	0	0	7.206	17.8	61.9	23.6	-5.7	2	0	0	17	6	0	2	0	3	70	35	10
259	28	0	38	5	2994	M	8	8	1	0	1	1	0	7.311	17.4	51.2	25.1	-1.4	2	0	0	20	1	1	1	0	0	49	26	11
261	32	0	39	6	3304	M	8	9	1	1	1	5	1	7.234	27	40.3	16.4	-10.3	2	0/1	0	2/7	0/1	0	0	0/4	0/6	64	59	27
268	31	1	39	4	2740	M	8	9	0	0	0	0	0	7.366	43.6	23.8	24.4	-0.6	2	0	0	14	3	0	0	0	0	37	15	11
269	28	0	39	5	3368	F	8	9	0	0	0	1	1	7.286	21.6	44.1	20.3	-5.7	2	0	0	6	0	0	0	0	3	24	22	16
276	40	0	40	3	3144	M	8	9	0	0	0	0	0	7.194	14.7	49.4	18.3	-10	2	0	0	22	0	0	2	4	0	56	22	8
279	29	0	38	6	3046	M	8	9	0	0	0	0	0	7.33	21.3	42.9	22	-3.4	2	0	0	29	0	0	0	0	0	58	34	8
280	30	1	39	4	2778	F	8	9	0	1	1	0	0	7.437	37.7	28.4	18.8	-3.5	2	0	0	17	0	1	1	0	0	40	33	12
281	38	0	40	6	3212	M	8	9	1	0	1	2	1	7.254	20.8	42.6	18.2	-8.4	2	0	0	21	0	0	0	15	3	99	63	26
282	41	1	40	0	3164	M	9	9	0	0	0	0	0	7.347	25.9	41.2	22	-3	2	0	0	13	1	0	0	4	0	28	21	8
288	28	0	39	2	2824	F	8	8	0	1	0	0	0	7.349	20.9	35.5	19.1	-5.3	2	0	0	13	0	2	0	3	0	41	29	11
290	28	0	39	5	2810	F	8	9	0	0	1	1	0	7.27	12.7	50.5	22.4	-4.4	2	0	0	27	3	0	1	0	0	66	36	14
294	33	1	38	5	2368	M	8	9	0	1	0	0	0	7.435	141	26.3	17.4	-6.1	2	0	0	20	1	0	0	0	6	67	43	31
298	32	0	37	2	2580	M	8	9	1	0	1	0	0	7.211	20.1	58.1	22.4	-6.4	2	0	0	23	5	0	2	0	0	67	33	13
299	36	1	40	5	2640	F	8	9	0	1	1	0	0	7.23	16.1	58.7	23.7	-4.6	2	0	0	26	0	0	0	0	3	64	38	18
306	36	3	41	3	3456	F	8	9	0	0	2	0	0	7.297	14.3	50.5	23.9	-3	2	0	0	9	1	8	4	0	3	69	31	21
309	35	2	38	6	3110	M	8	9	0	0	0	0	0	7.318	25.2	47.1	23.4	-2.7	2	0	0	21	0	0	0	0	0	42	20	8
310	25	0	40	1	3412	M	8	9	0	0	1	0	0	7.228	17.7	55.4	22.3	-5.8	2	0/1	0	20/10	2	0	0	2	3	94	51	19
312	32	0	38	4	3238	M	8	9	0	1	0	0	0	7.175	12.8	54.58	19.4	-9.7	1	0	0	5	0	0	12	0	0	63	47	20
313	34	1	38	1	2620	M	8	9	1	0	0	0	0	7.32	25.7	50.1	25	-1.4	2	0	0	9	1	0	0	0	3	33	33	21
314	27	0	41	0	2712	F	8	9	1	0	1	0	0	7.07	25.9	68.7	19	-13.5	2	0	0	21	3	0	0	2	8	89	53	13
317	20	0	40	4	3074	F	9	9	0	1	0	0	0	7.269	14.6	56.5	25	-2.6	2	0	0	9	0	0	0	0	2	26	14	8
321	30	1	39	3	2810	M	8	9	0	0	0	0	0	7.3	105	48.9	23.3	-2.2	2	0	0	7	0	0	1	0	11	61	46	44
322	35	0	38	6	3334	M	8	9	0	0	1	0	0	7.205	18.6	52.6	20	-8.5	2	0	0	26	3	0	0	3	3	82	41	21
324	32	0	41	1	3454	M	8	9	1	1	0	0	0	7.304	15.4	NA	NA	NA	2	0	0	13	4	0	2	0	4	60	49	32
325	40	6	40	6	2526	M	8	9	0	0	0	0	0	7.146	14.3	65.4	21.6	-9.1	2	0	0	17	4	0	0	0	11	90	60	28
326	35	0	37	6	2730	F	8	9	0	0	1	2	1	7.316	15.6	38.8	19.2	-6	2	1	0	26	1	0	0	8	0	114	60	27
332	44	0	39	6	3152	M	9	9	1	0	1	0	1	7.279	13.1	45	20.4	-6	2	0	0	14	0	0	0	2	0	34	22	12
334	37	1	41	0	3196	F	8	9	0	0	0	0	0	7.355	26.1	37.3	20.3	-4.2	2	0	0	14	3	4	1	0	4	62	37	22
335	37	0	39	2	3334	F	9	9	0	0	1	0	0	7.319	20.7	44.7	22.3	-3.4	2	0	0	26	0	0	10	0	0	82	30	8
336	38	1	39	1	2882	F	8	9	0	1	0	0	0	7.358	18.4	42.5	23.3	-1.7	2	0	0	11	4	0	2	0	2	48	34	13
337	43	0	38	4	2708	F	8	9	0	1	1	2	1	7.221	20	54.2	21.4	-6.5	2	0	0	11	0	0	5	2	4	48	30	12
338	22	0	36	3	2462	F	8	9	1	0	0	0	0	7.302	17.3	48.6	23.3	-3.1	2	0	0	6	2	0	0	4	4	46	44	26
339	19	0	38	2	2844	M	8	9	0	1	1	0	0	7.23	10.8	56	22.6	-5.2	2	0	0	15	4	0	0	0	0	42	26	20
347	35	3	38	2	3105	M	2	6	0	0	0	3	1	6.848	11.7	108	17.8	-21.7	2	0	0	21	1	1	3	0	16	121	79	64
348	36	2	38	2	2670	F	0	0	0	1	1	0	0	6.864	NA	NA	NA	NA	2	0	0	18	4	0	1	13	2	98	68	19
350	42	1	39	5	3648	M	8	8	0	0	0	0	0	7.208	13.8	47.2	18.1	-9.5	2	0	0	11	0	0	0	0	2	30	30	16
353	40	0	39	6	2732	M	8	9	0	1	1	1	1	7.242	11	55.9	23.2	-4.8	2	0	0	13	7	0	1	0	0	50	25	11
357	29	1	40	3	3636	F	8	8	1	0	1	0	0	7.269	13.9	48	21.3	-5.7	2	0	0	6	0	4	3	0	3	45	42	22
358	34	0	38	3	2820	M	8	9	0	0	0	0	0	7.269	26.5	44.8	19.9	-6.8	2	0	0	18	2	2	0	0	0	30	26	10
																			0 absent	0 normocardia
																			1 minimal	1 tachycardia
																			2 moderate	2 mild bradycardia
																			3 marked	3 severe bradycardia
